# Supplementary material for: Frailty in Older Adults with Severe Aortic Stenosis: The Role of Systemic Inflammation and Calcium Homeostasis
Source: J Clin Med. 2025 Jan 8;14(2):334. doi: 10.3390/jcm14020334 (PMC11766238; doi:10.3390/jcm14020334)
Supplement: Supplementary file 1 [file jcm-14-00334-s001.zip]

Archive with 1 entries (1 files):
- jcm-3384078-supplementary.pdf
